# Supplementary material for: Genome-Wide Survey and Expression Analysis of Calcium-Dependent Protein Kinase in Gossypium raimondii
Source: PLoS One. 2014 Jun 2;9(6):e98189. doi: 10.1371/journal.pone.0098189 (PMC4041719; doi:10.1371/journal.pone.0098189)
Supplement: Table S1 — PCR primers used in this study. (XLSX) [file pone.0098189.s002.xlsx]

## Sheet: Table S1
Table S1 PCR primers used in this study.
Gene name	Forward primer (5'-3')	Reverse primer (5'-3')
GrCPK2	GGATACCAAACAACGAGGCAA	TAAGTGTTCATCATTCGCCAT
GrCPK5	GCCCTATCACACCAATGGGTT	TTGCATCAAATTGGTCCCGAA
GrCPK7	TGCTGCTGTCACCAAGACC	AATCGACTTCAATGCCGCTG
GrCPK11	TCTCGTTGCTGCATTCCGAT	CGCATGGTTCGTCTACCGAT
GrCPK14	TTGCCATCTCCATTCACCT	AGCTCATCAGCCAACTCGTCT
GrCPK18	GTCCTTAACAACCTGCGACA	TTGCATCAAACTGATCCCGAAG
GrCPK19	ACCCGTGGCTCCAAAATGCTA	GAACTCAGCAATAACCCGCAGA
GrCPK27	ATCGTGACCTCAAGCCCGAA	TCATAACCTGCTCAAATATCCCT
GrCPK29	ACAATGCATCGACATAGGCTT	TCCGTACTGCGTCATAGCTT
GrCPK31	GTTGCTCCTGAAATTCTACGAC	TTCGGGTCCTTTGTTAGCATC
GrCPK35	TTTTATTGAGCCCGATGAGCTTC	TTCCCCAAATTCAGAGAACCAT
UBQ7	GAAGGCATTCCACCTGACCAAC	CTTGACCTTCTTCTTCTTGTGCTTG
