# Supplementary material for: Genome-Wide Survey and Expression Analysis of Calcium-Dependent Protein Kinase in Gossypium raimondii
Source: PLoS One. 2014 Jun 2;9(6):e98189. doi: 10.1371/journal.pone.0098189 (PMC4041719; doi:10.1371/journal.pone.0098189)
Supplement: Table S2 — The LTRE in the promoter regions of GrCPKs . (XLSX) [file pone.0098189.s003.xlsx]

## Sheet: Table S2
Table S2 The LTRE in the promoter regions of GrCPKs.
Gene name	Low Temperature Responsive Element (LTRE)
	S000153	S000157	S000250
GrCPK1	1	1	_
GrCPK2	_	_	_
GrCPK3	_	_	_
GrCPK4	_	_	_
GrCPK5	4	_	5
GrCPK6	_	_	1
GrCPK7	_	_	2
GrCPK8	_	_	_
GrCPK9	_	_	_
GrCPK10	1	_	_
GrCPK11	_	_	_
GrCPK12	1	_	1
GrCPK13	1	_	2
GrCPK14	2	_	_
GrCPK15	_	_	_
GrCPK16	1	_	_
GrCPK17	1	_	1
GrCPK18	1	_	_
GrCPK19	1	_	_
GrCPK20	2	_	_
GrCPK21	_	_	_
GrCPK22	2	_	_
GrCPK23	_	_	1
GrCPK24	1	_	_
GrCPK25	3	_	1
GrCPK26	2	_	1
GrCPK27	_	_	_
GrCPK28	2	_	4
GrCPK29	_	_	1
GrCPK30	2	_	_
GrCPK31	_	_	2
GrCPK32	_	_	_
GrCPK33	_	_	_
GrCPK34	_	_	_
GrCPK35	1	_	_
GrCPK36	1	_	_
GrCPK37	_	_	_
GrCPK38	2	_	_
GrCPK39	1	_	1
GrCPK40	_	_	_
GrCPK41	1	_	_
_ reprensets no LTRE.
